# Supplementary material for: The Siderophore Transporters Sit1 and Sit2 Are Essential for Utilization of Ferrichrome-, Ferrioxamine- and Coprogen-Type Siderophores in Aspergillus fumigatus
Source: J Fungi (Basel). 2021 Sep 16;7(9):768. doi: 10.3390/jof7090768 (PMC8470733; doi:10.3390/jof7090768)
Supplement: Supplementary file 1 [file jof-07-00768-s001.zip]

Archive with 1 entries (1 files):
- jof-1375482-supplementary.pdf
